# Supplementary material for: Validation of Targeted Relationships of Novel circRNA803/lncRNA MSTRG.19726–oar-let-7a–CPEB1 ceRNA Networks, Key to Follicle Development in Single-Litter and Multi-Litter Sheep Based on Whole-Transcriptome Sequencing
Source: Int J Mol Sci. 2025 May 28;26(11):5161. doi: 10.3390/ijms26115161 (PMC12154228; doi:10.3390/ijms26115161)
Supplement: Supplementary file 1 [file ijms-26-05161-s001.zip]

Archive with 1 entries (1 files):
- ijms-3646259-supplementary.pdf
